# Supplementary material for: Zika Virus Emergence in Mosquitoes in Southeastern Senegal, 2011
Source: PLoS One. 2014 Oct 13;9(10):e109442. doi: 10.1371/journal.pone.0109442 (PMC4195678; doi:10.1371/journal.pone.0109442)
Supplement: Table S1 — UTM coordinates of sampling sites. ID: sampling sites identification. (XLSX) [file pone.0109442.s001.xlsx]

## Sheet: Feuil1
Table S1. UTM coordinates of sampling sites.
Sampling site	Block	Land cover	X	Y
A2A	A2	Agriculture	772121	1381052
A2B	A2	Barren	774940	1386853
A2F	A2	Forest	775987	1383858
A2S	A2	Savannah	771943	1387641
A2U	A2	Village	768533	1389116
B1A	B1	Agriculture	781323	1402779
B1B	B1	Barren	783823	1394694
B1F	B1	Forest	779295	1399415
B1S	B1	Savannah	786210	1406733
B1U	B1	Village	781209	1403733
B2A	B2	Agriculture	783665	1384569
B2B	B2	Barren	786213	1385477
B2F	B2	Forest	779909	1384614
B2S	B2	Savannah	784747	1385309
B2U	B2	Village	778205	1385378
C1A	C1	Agriculture	795310	1405109
C1B	C1	Barren	795098	1404243
C1F	C1	Forest	796754	1401150
C1S	C1	Savannah	797667	1400433
C1U	C1	Village	795777	1402402
C2A	C2	Agriculture	788799	1385925
C2B	C2	Barren	795804	1387702
C2F	C2	Forest	794029	1387047
C2S	C2	Savannah	790019	1385773
C2U	C2	Village	792267	1387610
D1A	D1	Agriculture	801380	1393781
D1B	D1	Barren	799980	1395828
D1F	D1	Forest	799062	1395695
D1S	D1	Savannah	799490	1396558
D1U	D1	Village	798769	1398257
D2A	D2	Agriculture	799962	1381432
D2B	D2	Barren	799760	1388473
D2F	D2	Forest	799210	1381585
D2S	D2	Savannah	799332	1388809
D2U	D2	Village	799884	1383992
D3A	D3	Agriculture	807436	1390353
D3B	D3	Barren	808745	1392212
D3F	D3	Forest	802756	1387940
D3S	D3	Savannah	808729	1393010
D3U	D3	Village	806670	1389678
E1A	E1	Agriculture	811648	1402159
E1B	E1	Barren	811278	1394991
E1F	E1	Forest	820266	1400772
E1S	E1	Savannah	814262	1395325
E1U	E1	Village	810410	1394356
E2A	E2	Agriculture	818651	1379997
E2B	E2	Barren	817628	1380461
E2F	E2	Forest	815051	1382253
E2S	E2	Savannah	817531	1380267
E2U	E2	Village	820194	1379009
