# Supplementary material for: Zika Virus Emergence in Mosquitoes in Southeastern Senegal, 2011
Source: PLoS One. 2014 Oct 13;9(10):e109442. doi: 10.1371/journal.pone.0109442 (PMC4195678; doi:10.1371/journal.pone.0109442)
Supplement: Table S2 — Mosquitoes collected and tested for arboviruses infection, Kédougou, 2011. (XLSX) [file pone.0109442.s002.xlsx]

## Sheet: Feuil1
Table S2. Mosquitoes collected and tested for arboviruses infection, Kédougou, 2011
Species	April	May	June	August	September	October	November	December	Total
Aedes aegypti	2		88	123	14	17	6		250
Aedes africanus			11	156	168	73	83	14	505
Aedes argenteopunctatus				94	101	84	1		280
Aedes centropunctatus				7	24	41	1		73
Aedes cozi							2		2
Aedes cumminsii				7	2	1		1	11
Aedes dalzieli			39	30	242	1105	289	13	1718
Aedes fowleri			1	5	3	7	2	1	19
Aedes furcifer			13	1351	810	683	103	6	2966
Aedes hirsutus			1	2	2	25	3	1	34
Aedes luteocephalus		2	64	557	387	211	34	4	1259
Aedes mcintoshi				10	4	3	2		19
Aedes metallicus			6	3		71	1		81
Aedes minutus			6	124	49	12	2	1	194
Aedes neoafricanus					4	3			7
Aedes ochraceus						3			3
Aedes taylori			13	105	78	104	114	8	422
Aedes unilineatus			2	18	13	4	1		38
Aedes vexans						2			2
Aedes vittatus	70	5	715	668	156	154	17	5	1790
Anopheles brohieri					1	1	1		3
Anopheles coustani				41	495	125	38	11	710
Anopheles domicola					1	1	2		4
Anopheles flavicosta					6	3	5	3	17
Anopheles freetownensis				1				2	3
Anopheles funestus				8	39	15	24	9	95
Anopheles gambiae s.l.				13	38	7	6	6	70
Anopheles hancocki					1	1	2		4
Anopheles nili				1	7	6	10	17	41
Anopheles pharoensis						1	1	7	9
Anopheles rufipes					3				3
Anopheles squamosus					3	2	2		7
Anopheles ziemanni						1		6	7
Culex annulioris				2	4	1			7
Culex antennatus								3	3
Culex bitaeniorhynchus					26	7	1		34
Culex cinereus						1	1	5	7
Culex decens						1	1	2	4
Culex duttoni			1						1
Culex ethiopicus						1		1	2
Culex neavei					2				2
Culex perfuscus					7	15			22
Culex poicilipes					16	12	9	8	45
Culex quinquefasciatus			4	28	20	2	2	2	58
Culex tritaeniorhynchus						1			1
Eretmapodites quinquevittatus				1	4	6			11
Ficalbia circumtestaea					1				1
Mansonia africana	1				19	30	56	14	120
Mansonia uniformis				9	32	99	110	33	283
Total	73	7	964	3364	2782	2942	932	183	11247
